# Supplementary material for: Calcifediol Treatment and Hospital Mortality Due to COVID-19: A Cohort Study
Source: Nutrients. 2021 May 21;13(6):1760. doi: 10.3390/nu13061760 (PMC8224356; doi:10.3390/nu13061760)
Supplement: Supplementary file 1 [file nutrients-13-01760-s001.zip]

Archive with 1 entries (1 files):
- nutrients-1211439-supplementary.pdf
